# Supplementary material for: Comparative evaluation of iStent versus iStent inject W combined with phacoemulsification in open angle glaucoma
Source: PLoS One. 2024 Feb 5;19(2):e0297514. doi: 10.1371/journal.pone.0297514 (PMC10843132; doi:10.1371/journal.pone.0297514)
Supplement: S1 Dataset — (XLSX) [file pone.0297514.s001.xlsx]

## Sheet: data
Case number	Group	Sex	Age	Eye_R0	Glausoma type	Outcome	Follow up time(Months)	Preoperative intraocular pressure (IOP)	Preoperative IOP_1day	Preoperative IOP_1-2 week	Preoperative IOP__1 month	Preoperative IOP_3 months	Preoperative IOP_6 months	Preoperative IOP_1 year	change in IOP (mmHg)	change in IOP (%)	Preoperative glaucoma medication scores	Postoperative glaucoma medication scores_１week	Postoperative glaucoma medication scores_1 month	Postoperative glaucoma medication scores_3 months	Postoperative glaucoma medication scores_6 months	Postoperative glaucoma medication scores_1 year	change in Postoperative glaucoma medication scores	change in Postoperative glaucoma medication scores(%)	Preoperative Best-Corrected Visual Acuity (BCVA)	Postoperative BCVA_1 day	Postoperative BCVA_１week	Postoperative BCVA_1 months	Postoperative BCVA_3 months	Postoperative BCVA_Last visit	preoperative visual field_HFA(MD)	postoperative visual field_HFA(MD)	change in HFA	Comprecation	Transient IOP elevation: 10 mmHg above baseline	Coagula in the anterior chamber	Hyphema_yes1	Others (iritis, macular edema, etc.)
1	inject W	Female	74	Left	Normal tension glaucoma	Success	6	10	10	15	10	12	8				5	0	0	3	3				0.06	0.8		1.2	1	1.2	-22.22	-23.3	-1.08	No	No	No	No	No
1	inject W	Female	75	Right	Normal tension glaucoma	Success	3	10	10	14	10	8					5	0	3	3					0.15	1.2	1.2	0.9	0.8	0.8	-6.21	-3.91	2.3	No	No	No	No	No
2	iStent	Male	79	Right	Normal tension glaucoma	Fail	6	12.7	15	12	11	12	8	10	-2.7	-21.1	1	0	1	1	2	2	1	100	0.4	0.7	0.6	0.8	0.7	0.7	-4.3	-5.06	-0.76	No	No	No	No	No
3	iStent	Female	73	Left	Normal tension glaucoma	Fail	12	16	16	18	14	16	14	14	-2	-12.5	3	0	1	1	2	3	0	0	1	1.2	1.2	1.2	1.2	1.2	-5.36	-3.64	1.72	No	No	No	No	No
4	iStent	Female	71	Left	Primary open angle glaucoma	Fail	6	12	14	13	12	13	14	14	2	16.7	2	0	0	0	0	0	-2	-100	0.9	1	1.2	1.2	1.2	1.2	-9.15	-7.31	1.84	No	No	No	No	No
5	inject W	Male	76	Right	Normal tension glaucoma	Success	13	14.7	10	15	14	12	13	12	-2.7	-18.2	3	0	2	2	2	2	-1	-33.3333	0.5	1	1.2	1.2	1.2	1.2	-20.1			No	No	No	No	No
5	inject W	Male	76	Left	Normal tension glaucoma	Success	13	13.3	11	8	15	12	13	12	-1.3	-10	3	0	2	2	2	2	-1	-33.3333	0.6	1.2	1.2	1.2	1.2	1.2	-13.66			No	No	No	No	No
6	inject W	Male	76	Right	Normal tension glaucoma	Success	12	12.8	12	12	12	12	13	13	0.2	1.3	2	0	0	0	0	0	-2	-100	0.05		1.2	1.2	1.2	1.2	-15.5	-8.26	7.24	No	No	No	No	No
7	inject W	Female	71	Left	Primary open angle glaucoma	Success	11	18.5	26	28	16.7	15.6	18	18	-0.5	-2.9	4	3	4	4	4	4	0	0	0.5	1.2	1.2	1.2	1.5	1.2	-0.79	0.69	1.48	No	No	No	No	No
8	iStent	Female	79	Right	Normal tension glaucoma	Success	13	12.7	13	13.4	12	13	14	11	-1.7	-13.2	2	0	0	0	0	0	-2	-100	0.4	0.7	0.9	0.7	0.9	1.2	-7.1	-3.98	3.12	No	No	No	No	No
8	iStent	Female	79	Left	Normal tension glaucoma	Success	13	13.8	13	12	10	13	12	13	-0.8	-6	4	0	0	0	1	1	-3	-75	0.7	0.2	0.7	0.8	1	1	-11.64	-10.07	1.57	No	No	No	No	No
9	iStent	Male	83	Right	Primary open angle glaucoma	Success	12	17.7	14	24	13	14	17	14	-3.7	-20.8	2	0	0	0	0	0	-2	-100	0.4	0.7	0.8	0.8	0.8	0.7	-7.64	-23.68	-16.04	No	No	No	No	No
9	iStent	Male	83	Left	Primary open angle glaucoma	Success	12	16.3	13	16	18	14	17	14	-2.3	-14.3	2	0	0	0	0	0	-2	-100	0.3	0.8	0.8	0.8	0.8	0.7	-2.93	-5.4	-2.47	No	No	No	No	No
10	iStent	Female	72	Left	Primary open angle glaucoma	Success	13	18.7	20	17	26	14	14	14	-4.7	-25	4	0	0	2	2	2	-2	-50	0.5	0.8	0.9	0.8	0.9	1	-5.04	-4.07	0.97	No	No	No	No	No
11	iStent	Female	71	Right	Primary open angle glaucoma	Success	13	19.7	22	19	18	16	17	19	-0.7	-3.4	2	0	0	0	0	0	-2	-100	0.3	0.7	0,9	1		1.2	-11.27			No	No	No	No	No
12	inject W	Female	77	Right	Normal tension glaucoma	Success	11	14.25	10	14	12	12.3	14	14	-0.3	-1.8	5	0	1	1	4	4	-1	-20	0.04	0.9	0.9	0.8	0.4	0.7	-28.57	-27.64	0.93	No	No	No	No	No
12	inject W	Female	77	Left	Normal tension glaucoma	Success	10	14.1	10	13	15	14	14	12	-2.1	-14.9	5	0	1	4	4	4	-1	-20	0.15	0.3	0.2	0.2	0.2	0.1	-32.18	-33.08	-0.9	Yes	No	Yes	No	No
13	inject W	Male	72	Left	Primary open angle glaucoma	Success	8	11	33	11	11	11	12				5	0	0	4	4				1.2	1.2		0.9	1.2	1.2	-12.41	-12.63	-0.22	Yes	Yes	No	No	No
14	inject W	Female	70	Right	Primary open angle glaucoma	Success	11	23.3	24	21	19	18	17	20	-3.3	-14.3	1	0	0	0	0	0	-1	-100	0.5		1	1.2	1.2	1.2	-1.82			No	No	No	No	No
14	inject W	Female	70	Left	Primary open angle glaucoma	Success	12	23.3	15	23	18	18	17	20	-3.3	-14.3	1	0	0	0	0	0	-1	-100	0.4	1	1	1	1	1.2	-1.44			No	No	No	No	No
15	inject W	Male	75	Left	Normal tension glaucoma	Success	1	12	12	12	11						1	0	0						0.5	1		1			-7.88			No	No	No	No	No
16	iStent	Male	70	Left	Primary open angle glaucoma	Success	13	18.3	15	18	19	16	15	16	-2.3	-12.7	1	0	0	0	0	0	-1	-100	0.9	1.2	1.2	1.2	1.2	1.2	-3.6	0.75	4.35	No	No	No	No	No
17	inject W	Male	79	Left	Primary open angle glaucoma	Fail	2	14	14	17	11	14					2	0	0	3					0.9	0.9	1.2	0.03	0.03		-26.98	-25.02	1.96	Yes	Yes	No	No	Yes
18	iStent	Male	72	Right	Primary open angle glaucoma	Success	13	13	10	13	10	10	10	11	-2	-15.4	1	0	0	0	0	0	-1	-100	0.6	0.7		0.8	1	0.7	-10.1			No	No	No	No	No
18	iStent	Male	72	Left	Primary open angle glaucoma	Success	13	13.3	16	16	14	11	10	11	-2.3	-17.5	1	0	0	0	0	0	-1	-100	0.3	0.5	0.7	0.8	0.9	0.9	-3.9			No	No	No	No	No
19	iStent	Male	61	Right	Primary open angle glaucoma	Success	13	12.7	16	18	16	12	11	14	1.3	10.5	5	0	2	2	2	2	-3	-60	0.7	1.2		1.2	1.5	1.5	-6.74	-3.73	3.01	No	No	No	No	No
19	iStent	Male	61	Left	Primary open angle glaucoma	Success	13	14.7	19	16	12	12	11	14	-0.7	-4.5	5	0	2	2	2	2	-3	-60	1	1.5	1.5	1.5	1.2	1.5	-12.7	-8.23	4.46	No	No	No	No	No
20	iStent	Female	73	Right	Primary open angle glaucoma	Success	13	18	17	18	13	16	15	19	1	5.6	3	0	0	0	0	0	-3	-100	0.6	0.6	1		0.9	1	-2.33	-13.64	-11.31	No	No	No	No	No
20	iStent	Female	73	Left	Primary open angle glaucoma	Fail	12	15	19	14	13	19	13	20	5	33.3	3	0	0	0	0	0	-3	-100	1	1.2	1.2	1.2	1.2	1.2	-13.36	-2.46	10.9	No	No	No	No	No
21	iStent	Female	90	Right	Primary open angle glaucoma	Fail	11	15.7	15	15	14	14	14	14	-1.7	-10.6	1	0	0	0	0	2	1	100	0.5	0.2	0.7	0.9	0.9	0.8	-5.41	-9.25	-3.84	No	No	No	No	No
21	iStent	Female	90	Left	Primary open angle glaucoma	Fail	9	13.7	10	13	14	14	13	14	0.3	2.4	1	0	0	0	0	2	1	100	0.8	0.5	0.7	0.7	0.5	0.7	-5.59	-8.15	-2.56	No	No	No	No	No
22	inject W	Female	79	Right	Primary open angle glaucoma	Success	9	11	10	12	10	11	12				1	0	0	0	0				0.7	1	1	0.9	1.2	1.2	-7.39			No	No	No	No	No
23	inject W	Male	68	Left	Primary open angle glaucoma	Fail	6	16	5	14	14	16	16	13	-3	-18.8	1	0	0	0	1	1	0	0	0.15	1	1	1.2	1.2	1.2	-10.38	-10.41	-0.03	Yes	No	Yes	No	No
24	iStent	Male	57	Left	Primary open angle glaucoma	Success	6	16.7	11	22	16	24	8	12	-4.7	-28	2	0	0	0	2	3	1	50	0.05	0.7	1.2	1	0.5	0.8	-10.58	-10.58	0	No	No	No	No	No
25	inject W	Male	80	Left	Primary open angle glaucoma	Success	10	17.3	10	16	16	18	18	18	0.7	4	3	0	0	0	2	2	-1	-33.3333	0.5		1.2			1.2	-12.56			No	No	No	No	No
26	inject W	Female	77	Left	Primary open angle glaucoma	Success	7	20.6	20	16	13	15	13				3	0	0	1	1				0.8	0.9		1	1	1	-5.35			No	No	No	No	No
27	inject W	Male	66	Right	Primary open angle glaucoma	Success	13	11.3	13	14	13	9	10	10	-1.3	-11.8	1	0	0	0	0	0	-1	-100	0.7	0.8	1	1	1	1	-6.63	-3.48	3.15	No	No	No	No	No
28	iStent	Female	85	Right	Primary open angle glaucoma	Fail	12	10	7	14	14	8	8	9	-1	-10	5	0	5	5	5	5	0	0	0.6	0.5				0.5	-3.38	-9.38	-6	No	No	No	No	No
28	iStent	Female	85	Left	Primary open angle glaucoma	Fail	1	9.7	10	10	12	8	9	9	-0.7	-6.9	5	5	5	5	5	5	0	0	0.4	0.6				0.6	-7.59	-5.04	2.55	No	No	No	No	No
29	iStent	Male	78	Right	Primary open angle glaucoma	Success	12	18	18	20	16	16	15	16	-2	-11.1	2	0	1	1	1	1	-1	-50	0.9	1	1	1	1	1				No	No	No	No	No
29	iStent	Male	78	Left	Primary open angle glaucoma	Success	13	18	18	18	23	14	15	16	-2	-11.1	2	0	0	0	0	0	-2	-100	0.6	0.7	1	1	1	1				No	No	No	No	No
30	inject W	Male	53	Right	Primary open angle glaucoma	Success	9	13	14	20	10	12	13				3	0	0	2	2				1.5	1.2		1.2		1.2	-15.96			No	No	No	No	No
30	inject W	Male	53	Left	Primary open angle glaucoma	Success	9	13	9	14	19	12	12				3	0	0	2	2				0.1	1.2	1.2	1.2	1.2	1.5	-25.97			No	No	No	No	No
31	inject W	Male	82	Right	Normal tension glaucoma	Success	12	16	14	14	12	11	11	8	-8	-50	1	0	0	0	0	1	0	0	0.6	0.8	0.8	0.8	0.8	1	-7.49	-4.09	3.4	No	No	No	No	No
32	iStent	Female	56	Right	Normal tension glaucoma	Success	13	13.7	11	14	12	14	12	10	-3.7	-26.8	2	0	0	0	1	1	-1	-50	0.4	0.7	0.7	0.8	0.9	0.9	-13.18	-15.41	-2.23	No	No	No	No	No
33	iStent	Female	76	Left	Primary open angle glaucoma	Success	12	18	14	18	17	17	17	17	-1	-5.6	1	0	0	0	0	0	-1	-100	1	1.2	1.2	1.2	1.2	1.2	-0.56			No	No	No	No	No
34	inject W	Male	85	Right	Primary open angle glaucoma	Success	13	14.7	12	15	10	11	12	11	-3.7	-25	2	0	1	2	2	2	0	0	0.6	0.8	0.7	0.8	0.8	0.8	-6.12	-4.66	1.46	No	No	No	No	No
34	inject W	Male	85	Left	Primary open angle glaucoma	Success	11	15.3	10	17.5	9	10	10	9	-6.3	-41.3	2	0	1	2	2	2	0	0	0.4		0.7	0.7	0.8	0.7	-17.79	-18.09	-0.3	No	No	No	No	No
35	inject W	Male	75	Right	Normal tension glaucoma	Success	12	14	7	10	14	13	14	13	-1	-7.1	5	0	0	0	0	0	-5	-100	0.9	0.7	0.7	1	1	1	-11.84			No	No	No	No	No
36	inject W	Female	80	Left	Primary open angle glaucoma	Success	11	15.7	13	15	15	14	16	14	-1.7	-10.6	2	0	0	0	3	1	-1	-50	0.7	1	1.2	1.2	1	1.2		-12.02	-12.02	Yes	No	No	No	Yes
36	inject W	Female	80	Right	Primary open angle glaucoma	Fail	7	13	15	16	15	14	18				2	0	0	0	1	2	0	0	0.8	1		0.9	1.2	1.2		-3.14	-3.14	Yes	No	No	No	Yes
37	inject W	Male	68	Right	Normal tension glaucoma	Success	13	14.3	10	16	13	11	14	13	-1.3	-9.3	2	0	0	1	1	1	-1	-50	0.9	1.2	1.2	1.2	1.2	1.2	-11.06	-8.72	2.34	No	No	No	No	No
38	inject W	Female	66	Right	Normal tension glaucoma	Fail	3.7	10	10	18	12	15			5	0	2	2			0.01	0.02		0.04	0.03				0	0	0	0	0	No	No
39	inject W	Male	73	Left	Primary open angle glaucoma	Success	1	15.6	9		14						3	0	0						0.8	0.6		0.9			-17.91			No	No	No	No	No
40	iStent	Male	64	Left	Primary open angle glaucoma	Fail	3	13.7	13	18	14	17	13	16	2.3	17.1	2	0	0	0	0	0	-2	-100	0.3	0.8	0.9	1	1	0.9	-12.74	-11.27	1.47	No	No	No	No	No
41	iStent	Male	55	Right	Primary open angle glaucoma	Fail	3	13.7	12	20	15	12	12	12	-1.7	-12.2	2	0	1	3	3	3	1	50	0.7	0.9	0.9	0.9	1	1	-8.76	-9.59	-0.83	No	No	No	No	No
41	inject W	Male	56	Left	Primary open angle glaucoma	Fail	4	13	12	18	14	11					3	0	3	3					0.8	0.9	1.2	0.9	1		-7.92			No	No	No	No	No
42	inject W	Male	73	Right	Primary open angle glaucoma	Success	11	18.3	15	22	16	20	19	20	1.7	9.1	1	0	0	0	0	0	-1	-100	0.9	0.8			1	0.9	-3.77	-1.75	2.02	No	No	No	No	No
42	inject W	Male	73	Left	Primary open angle glaucoma	Success	13	18.3	13	17	13	16	19	20	1.7	9.1	1	0	0	0	0	0	-1	-100	0.8		1	1		1	-6.21	-2.51	3.7	No	No	No	No	No
43	iStent	Female	56	Right	Normal tension glaucoma	Fail	12	13.3	12	17	13	11	14	16	2.7	20	2	0	0	0	0	0	-2	-100	0.5	0.8		0.8	0.8	0.9	-6.53			No	No	No	No	No
43	iStent	Female	56	Left	Normal tension glaucoma	Fail	12	13.3	13	14	14	14	14	16	2.7	20	2	0	0	0	0	0	-2	-100	0.6	0.8		0.8	0.8	0.9	-5.46			No	No	No	No	No
44	iStent	Female	77	Right	Primary open angle glaucoma	Success	13	16	17	14	17	16	16	16	0	0	5	0	0	2	2	3	-2	-40	0.9	0.8	0.7		1.2	1.2	-10.04	-8.56	1.48	No	No	No	No	No
45	inject W	Male	80	Left	Primary open angle glaucoma	Success	12	17.7	17	15	13	12	16	14	-3.7	-20.8	5	0	5	5	5	5	0	0	0.9	1.2		0.8		1.2	-10.87	-11.46	-0.59	No	No	No	No	No
45	inject W	Male	80	Right	Primary open angle glaucoma	Fail	6	17	15		15	12	17	15	-2	-11.8	3	0	0	3	3	5	2	66.6667	0.9	0.9		0.8		1.2	-11.02	-9.28	1.74	Yes	No	Yes	No	No
46	inject W	Male	66	Right	Primary open angle glaucoma	Success	3	18	14	20	16	15					1	0	0	0					0.6			1.2			-1.2			No	No	No	No	No
46	inject W	Male	66	Left	Primary open angle glaucoma	Success	3	18	9	18	15	14					1	0	0	0					0.6			0.9			-2.96			No	No	No	No	No
47	inject W	Male	83	Left	Primary open angle glaucoma	Success	4	16.3	8	16	12	13.7					2	0	1	1					0.8	0.9	0.8	0.4	1					No	No	No	No	No
48	iStent	Female	50	Right	Primary open angle glaucoma	Success	10	15.3	12	14	17	16	16	15	-0.3	-2.2	1	0	0	0	0	0	-1	-100	0.3	1.5	1.2	1.5	1.5	1.5	-8.8	-3.55	5.25	No	No	No	No	No
49	inject W	Male	77	Right	Normal tension glaucoma	Success	4	12	10	10	10	12					3	0	0	0					0.6	1.2		1	1.2					No	No	No	No	No
50	inject W	Female	70	Right	Normal tension glaucoma	Success	13	16.3	16.3	15.1	15	16	12	14.5	-1.8	-11.2	5	4	4	4	4	4	-1	-20	1.2	1.2	1.2	1.2	1.2	1.2	-0.88	-1.44	-0.56	No	No	No	No	No
51	inject W	Female	77	Right	Primary open angle glaucoma	Success	1	18	12	18	16						4	0	3						0.9	1.2		1.2						No	No	No	No	No
51	inject W	Female	77	Left	Primary open angle glaucoma	Success	3	22	13	24	15	14					4	0	3	3					0.05	0.03			0.04					No	No	No	No	No
52	inject W	Male	77	Right	Primary open angle glaucoma	Success	3	16	20	14	12.6	12.5					1	0	0	0					0.9	0.9		0.7		0.7				No	No	No	No	No
52	inject W	Male	77	Left	Primary open angle glaucoma	Success	3	16	20	12	15	12					1	0	0	0					0.9	1.2	1	1.2		1.2				No	No	No	No	No
53	iStent	Male	69	Left	Primary open angle glaucoma	Success	13	16	13	20	14	14	13	14	-2	-12.5	1	0	0	0	0	0	-1	-100	1	1.2		1.2	1.2	1.2	-3.89	-3.9	-0.01	No	No	No	No	No
54	inject W	Female	78	Left	Normal tension glaucoma	Success	3	11.3	10	12	10	11					1	0	0	0					0.9	1	1.5	1.2	1.2		-7.61			Yes	No	Yes	No	No
55	inject W	Male	77	Right	Normal tension glaucoma	Success	6	13	10	14	9	9	10				2	2	2	2	2				0.7	0.7	0.8	0.9	0.9	0.9	-3.4	-2.43	0.97	Yes	No	Yes	No	No
55	inject W	Male	77	Left	Normal tension glaucoma	Success	7	15	10	20	9	11	9				3	0	3	3	3				0.5	0.7	1	1	1	1	-14.74	-14.76	-0.02	Yes	No	Yes	No	No
56	inject W	Male	78	Right	Primary open angle glaucoma	Success	10	11.3	10	14	11	10	12	11	-0.3	-2.7	2	0	1	1	1	1	-1	-50	0.6	0.9	1	1.2	1.2	1.2	-8.53	-5.07	3.46	No	No	No	No	No
56	iStent	Male	78	Left	Primary open angle glaucoma	Success	13	14	24	16	12	12	13	13	-1	-7.1	2	3	3	1	1	1	-1	-50	0.15	0.8	0.6	0.8	1	1	-7.18	-9.07	-1.89	Yes	Yes	No	No	No
57	inject W	Male	74	Left	Normal tension glaucoma	Success	10	12	10	14	13	11	13	13	1	8.3	2	0	0	0	0	1	-1	-50	0.7	1	1	1.2	1.2	1.2	-8.43			No	No	No	No	No
58	inject W	Male	76	Right	Primary open angle glaucoma	Success	1	15	9	16	12						2	0	2						0.5	0.7	0.7			0.7	-18.77			No	No	No	No	No
59	iStent	Male	74	Left	Primary open angle glaucoma	Success	13	14.7	16	15	15	15	15	15	0.3	2.3	3	0	0	0	0	2	-1	-33.3333	0.5	1.5		1.2		0.9	-10.91	-12.02	-1.11	No	No	No	No	No
60	inject W	Male	81	Left	Primary open angle glaucoma	Success	7	15	23	18	20	15.5	16				2	0	0	0	0				0.5	1	0.9		0.5		-1	-1.77	-0.77	No	No	No	No	No
61	iStent	Male	66	Left	Primary open angle glaucoma	Success	6	11.7	12	15	16	15	12				5	0	1	3	3				0.7	1.2	1.2	1.2	1.2	1.2	-6.07	-4.64	1.43	No	No	No	No	No
62	iStent	Male	65	Left	Normal tension glaucoma	Success	12	15.7	8	18	18	17	13	14	-1.7	-10.6	3	0	0	0	0	0	-3	-100	0.4	0.3	0.3	0.3	0.4	0.4	-27.18			No	No	No	No	No
63	iStent	Female	79	Right	Primary open angle glaucoma	Success	13	15	19	18	14	16	11	12	-3	-20	3	0	1	1	1	1	-2	-66.6667	0.8	0.7	0.7	0.7	0.9	0.8	-7.41			No	No	No	No	No
64	inject W	Male	82	Left	Primary open angle glaucoma	Success	11	19	9.5	18	13	16	16	15	-4	-21.1	3	0	2	2	2	2	-1	-33.3333	1.2	1.2	1.2	1.2	1.2	1.2	-1.2	-0.71	0.49	No	No	No	No	No
65	iStent	Female	81	Left	Primary open angle glaucoma	Fail	12	17.3	22	38	16	17	16	18	0.7	3.8	2	0	2	2	2	2	0	0	0.3	0.6			0.8	0.6	-6.02	-10.29	-4.27	Yes	Yes	No	No	No
66	inject W	Male	81	Left	Normal tension glaucoma	Success	4	15	15	17	17	13					4	0	0	2					0.3	0.6					-7.77			No	No	No	No	No
67	iStent	Male	75	Right	Primary open angle glaucoma	Success	13	12.3	10	11	9	10		8	-4.3	-35.1	4	3	3	3	3	3	-1	-25	0.7	1.2				1	-11.08	-11	0.08	No	No	No	No	No
67	iStent	Male	75	Left	Primary open angle glaucoma	Success	13	14	15	12	11	9	8	8	-6	-42.9	4	0	3	3	3	3	-1	-25	0.1	0.5	0.6		1	1	-5.15	-6	-0.85	No	No	No	No	No
68	inject W	Female	80	Right	Primary open angle glaucoma	Success	5	15.5	9	16	16	15					3	0	1	1	1				0.6	0.6		0.8			-8.44	-5.75	2.69	No	No	No	No	No
68	inject W	Female	80	Left	Primary open angle glaucoma	Success	2	15.5	14	14	15						3	0	1						0.15	0.1	0.3	0.4			-19.71	-20.27	-0.56	No	No	No	No	No
69	inject W	Female	81	Right	Normal tension glaucoma	Success	6	15	13	13.6	11	11	11				1	0	0	1	1				0.4	1.2			1.2	1.2	-10.24	-4.13	6.11	No	No	No	No	No
69	inject W	Female	81	Left	Normal tension glaucoma	Success	6	14.3	14	14	11		11				1	0	1	1	1				0.4	0.9		1		1	-12.05	-8.22	3.83	No	No	No	No	No
70	iStent	Female	74	Left	Primary open angle glaucoma	Success	6	16	12	14	14	15	16				1	0	0	0	0				0.3	0.5	0.9		0.7	0.6	-5.27			No	No	No	No	No
71	iStent	Female	77	Left	Normal tension glaucoma	Success	13	14.7	10	10	9	10	14	13	-1.7	-11.4	1	0	0	0	0	0	-1	-100	0.6	1.2	1.2	1	1	1.2	-2.71	-4.11	-1.4	No	No	No	No	No
72	iStent	Male	64	Left	Primary open angle glaucoma	Success	6	14.7	16	12	11	14	12				2	0	1	1	1				0.8	1.2	1.2	1.2	1.2	1.5	-12.9			No	No	No	No	No
72	iStent	Male	64	Right	Primary open angle glaucoma	Fail	4	13	19	16	13	12					1	0	1	1					0.9	1.2	1.2	1.2	1.2	1.2	-4.7			No	No	No	No	No
73	inject W	Male	78	Right	Normal tension glaucoma	Success	2	9	10	14	8						3	0	2						0.4	1.2	1.2	1.2			-13.4			No	No	No	No	No
74	inject W	Male	70	Left	Primary open angle glaucoma	Success	6	17	18	16	16	18	17				5	2	2	2	2				0.2	0.8	0.8	0.8	0.8	0.8				No	No	No	No	No
75	iStent	Female	71	Right	Normal tension glaucoma	Success	4	16.7	15	20	18	18					3	0	0	1					0.6	0.9	1	1	0.8	1.2	-4.07			No	No	No	No	No
75	iStent	Female	71	Left	Normal tension glaucoma	Success	3	16.7	14	17	14	16					3	0	3	1					0.5	1	1	0.8	1.2	1.2	-2.36			No	No	No	No	No
76	inject W	Male	85	Left	Primary open angle glaucoma	Success	11	15	11	16	13	16	11	13	-2	-13.3	3	0	0	0	0	0	-3	-100	0.08	0.4	0.3	0.3	0.3		-9.64	-3.07	6.57	No	No	No	No	No
77	iStent	Female	67	Right	Normal tension glaucoma	Success	10	15	15	15	12	13	13	13	-2	-13.3	2	0	0	0	0	0	-2	-100	0.7	1.2	1.2	1.2	1.2	1.2	-9.2			No	No	No	No	No
78	inject W	Female	86	Left	Normal tension glaucoma	Success	5	12.7	22	8	9	9	9				3	0	0	3	3				1	1.2	0.8		0.7	0.7	-17.31	-18.69	-1.38	No	No	No	No	No
78	inject W	Female	86	Right	Normal tension glaucoma	Success	5	11.7	7	9	10	8	9				3	0	0	0	3				0.6	0.8	1.2	0.8	0.7	0.7	-9.09	-1.64	7.45	Yes	No	Yes	No	Yes
79	inject W	Male	80	Right	Primary open angle glaucoma	Success	13	13.7	15	14	13	15	15	15	1.3	9.8	2	0	0	0	0	0	-2	-100	0.1	0.2	0.3	0.2	0.2	0.15	-16.03	-14.74	1.29	No	No	No	No	No
79	inject W	Male	80	Left	Primary open angle glaucoma	Success	13	13.7	16	13	13	15	15	15	1.3	9.8	2	0	0	0	0	0	-2	-100	0.5	0.05	1	1	1.2	1.2	-3.94	-6.36	-2.42	Yes	No	Yes	No	No
80	iStent	Male	76	Right	Primary open angle glaucoma	Success	12	14.3	14	14	14	15	16	15	0.7	4.7	2	0	0	0	0	0	-2	-100	1.2	1.2	1.2	1.2	1.2	1.2	1.33			No	No	No	No	No
80	iStent	Male	76	Left	Primary open angle glaucoma	Success	12	15	14	13	14	15	15	15	0	0	2	0	0	0	0	0	-2	-100	0.9	1.2	1.2	1.2	1.2	1.2	-7.58			No	No	No	No	No
81	inject W	Female	84	Right	Normal tension glaucoma	Fail	7	12	19	12	12	12	14				1	0	1	1	1				0.5	1	1.2	1.2	1.2		-5.1	-3.53	1.57	No	No	No	No	No
81	inject W	Female	84	Left	Primary open angle glaucoma	Fail	2	14	14	14	14						1	1	1						0.6	0.7	1	1.2			-5.98			No	No	No	No	No
82	iStent	Female	85	Left	Normal tension glaucoma	Fail	3	13.7	13	14	14	14	15	12	-1.7	-12.2	1	0	0	2	2	2	1	100	0.7	1	1	0.9	1.2	1.2	-16.35	-13.13	3.22	Yes	No	Yes	No	No
83	iStent	Male	50	Right	Primary open angle glaucoma	Success	12	14	8	28	9	10	10	8	-6	-42.9	2	0	0	0	0	0	-2	-100	0.2	0.5	0.8	1.2	1.2	1.5	0			Yes	Yes	No	No	No
84	inject W	Male	73	Right	Normal tension glaucoma	Success	11	14	11	14	14.5	13	12	12	-2	-14.3	4	0	1	1	1	1	-3	-75	0.5	0.8	1	1	1	1	-17.65	-18.89	-1.24	No	No	No	No	No
84	inject W	Male	73	Left	Normal tension glaucoma	Success	12	14	11	13	14	14	12	12	-2	-14.3	4	0	1	1	1	1	-3	-75	0.3	1	1	1.2	1.2	1.2	-15.77	-15.47	0.3	No	No	No	No	No
85	inject W	Male	56	Right	Primary open angle glaucoma	Success	13	15	25	12	10	10	14	10	-5	-33.3	5	2	4	4	4	4	-1	-20	0.7	1.2	1	1.2	1.2	1.2	-4.66	-6.98	-2.32	Yes	Yes	No	No	No
86	iStent	Female	65	Right	Normal tension glaucoma	Fail	1	12	12	12	15						4	0	0						1.2	1.5		1.2			-5.1			No	No	No	No	No
86	iStent	Female	64	Left	Normal tension glaucoma	Fail	2	12	13	12	16						5	0	0						0.7	1.5		1.2			-9.7			No	No	No	No	No
87	iStent	Male	71	Right	Primary open angle glaucoma	Success	13	16	13	10	18	12	15	15	-1	-6.3	4	0	0	0	0	0	-4	-100	0.02	0.06		0.08	0.07	0.07				No	No	No	No	No
88	inject W	Male	80	Right	Normal tension glaucoma	Success	5	15.6	10	14	12	13	11				3	0	0	0	0				0.2	1.2	1.2	1.2	1.2	1.2	-11.77	-9.24	2.53	No	No	No	No	No
89	inject W	Male	83	Left	Normal tension glaucoma	Success	13	14.7	18	19	9	10	8	9	-5.7	-38.6	5	0	3	4	4	4	-1	-20	0.6	0.5		0.3	0.3	0.3	-9.52	-16.3	-6.78	No	No	No	No	No
90	inject W	Female	77	Right	Primary open angle glaucoma	Success	13	19.3	32	15	14	14	14	17	-2.3	-12.1	4	3	2	2	1	1	-3	-75	0.6	0.9	1	1	1.2	1.2	-19.42	-17.85	1.57	Yes	Yes	No	No	No
91	inject W	Male	84	Right	Normal tension glaucoma	Success	6	9.7	8	11	11	8	10				3	0	0	2	2				0.5	1	1	1	0.9		-20.82	-16.4	4.42	No	No	No	No	No
92	inject W	Male	72	Right	Normal tension glaucoma	Success	5	15.3	13	22	14	14	14				4	0	3	3	3				0.8	1	1.2	1.2	1.2	1.2	-12.32			No	No	No	No	No
92	inject W	Male	72	Left	Normal tension glaucoma	Success	7	14	10.5	20	10	14	14				4	0	3	3	3				0.02	1.2	1.2	1.2	1	1	-13.64			No	No	No	No	No
93	inject W	Male	72	Right	Primary open angle glaucoma	Success	3	15	11	15	18	15					5	0	0	2					0.4	0.7	1.2				-13.25			No	No	No	No	No
93	inject W	Male	72	Left	Primary open angle glaucoma	Success	3	15	9	13	13	15					5	0	0	2					0.5	0.9	0.8	1			-21.84			No	No	No	No	No
94	inject W	Female	82	Right	Primary open angle glaucoma	Success	7	16.5	11	16	18	17	16				4	0	0	0	0				0.6	0.6		1.2	1.2	1.2	-12.02			No	No	No	No	No
94	inject W	Female	82	Left	Primary open angle glaucoma	Success	6	16.5	18	22	17	16	16				4	0	0	1	1				0.7	0.8		0.8	0.8	0.8	-3.45			No	No	No	No	No
95	inject W	Male	69	Left	Normal tension glaucoma	Fail	7	14.3	12	18	16	14	13				2	0	2	2	2				0.01	0.4	0.4	0.4	0.4	0.4	-29.75	-29.75	0	No	No	No	No	No
96	inject W	Male	79	Right	Primary open angle glaucoma	Success	6	18	8		12	16	14				4	0	0	0	0				0.8	1	0.9	0.9	0.8	1	1	0.79	-0.21	No	No	No	No	No
96	inject W	Male	79	Left	Primary open angle glaucoma	Success	6	18	13	32	14	14	16				4	0	0	0	0				0.6	0.7	0.7	0.6	0.7	0.8	-19.72	-20.1	-0.38	Yes	Yes	No	No	No
97	inject W	Female	76	Right	Primary open angle glaucoma	Success	7	17	13	18	17	20	18				1	0	0	0	0				0.5	0.9	1	0.6	0.7	0.9	-3.86	-3.44	0.42	No	No	No	No	No
97	inject W	Female	76	Left	Primary open angle glaucoma	Success	7	17	13	18	13	20	18				1	0	0	0	0				0.5	0.9	0.8	0.8	0.7	0.9	-2.23	-3.27	-1.04	No	No	No	No	No
98	inject W	Female	72	Right	Primary open angle glaucoma	Success	6	18	13	20	18	15	14				5	0	2	3	3				0.7	1.2	1.2	1.2	1.2	1.2	-2.54	-0.97	1.57	No	No	No	No	No
99	inject W	Male	73	Right	Normal tension glaucoma	Fail	6	16	9	10	12	13	14				1	0	0	1	1				0.7	1	1	1.2	1.2	1.2	-5.47	-6.96	-1.49	No	No	No	No	No
99	inject W	Male	73	Left	Primary open angle glaucoma	Fail	6	14.8	10	15	10	13	13.5				1	0	1	1	1				0.2	0.8	1	1	1.2	1.2	-8.9			No	No	No	No	No
100	inject W	Female	68	Right	Primary open angle glaucoma	Success	6	14.3	20	14	14	14	16				5	0	3	3	3				0.7	0.8	0.9	1.2	1.2	1.2	-8.41	-5.57	2.84	No	No	No	No	No
101	inject W	Male	51	Right	Primary open angle glaucoma	Success	2	20	13	33	14						4	0	2						0.5	1.2					-11.18			No	No	No	No	No
101	inject W	Male	51	Left	Primary open angle glaucoma	Success	2	20	12	22	16						4	0	2						0.4	1.2	1.2	1.2			-9.51			No	No	No	No	No
102	inject W	Male	66	Left	Primary open angle glaucoma	Fail	1	17	13	22	20				2	0	0				0.6	1	1.2	1.2					0	0	0	0	0	No	No
103	inject W	Male	77	Left	Primary open angle glaucoma	Success	4	13	14	9	10	13					3	0	0	0					0.6	1.2	1.2	1.2	1.2	1.2	-24.04	-22.2	1.84	No	No	No	No	No
104	inject W	Female	75	Left	Normal tension glaucoma	Fail	3	12	10	10	15	12	12.5				2	0	1	2	2				0.6	1	0.7	0.9	0.8		-0.19			No	No	No	No	No
105	inject W	Female	80	Left	Normal tension glaucoma	Success	6	12	11	12	10	9	9				4	0	2	2	2				0.6	1	1.2	1.2	1.2		-12.73			Yes	No	Yes	No	No
106	inject W	Male	71	Right	Primary open angle glaucoma	Success	6	15	25	19	18	16	15				5	5	5	5	5				0.02	0.03			0.05	0.05	-25.65	-18.44	7.21	No	No	No	No	No
106	inject W	Male	71	Left	Primary open angle glaucoma	Fail	3	15	18	24	17	13	15				5	0	5	5	5				0.4		0.5	0.4	0.4	0.4	-17.77	-16.53	1.24	No	No	No	No	No
107	inject W	Female	58	Right	Normal tension glaucoma	Success	6	16	12	12	20	14	14				4	0	0	2	2				0.2	0.5	0.2	0.2	0.5	0.7	-16.11			No	No	No	No	Yes
107	inject W	Female	58	Left	Normal tension glaucoma	Success	3	15	10	23	16	14					4	0	2	2	2				0.5	1.2	0.3	0.3	0.3	0.3	-17.14			No	No	No	No	Yes
108	inject W	Male	67	Left	Primary open angle glaucoma	Fail	3	15	22		14	15					4	0	4	4					0.5	1	1	1		1	-8.46			No	No	No	No	No
108	inject W	Male	67	Right	Primary open angle glaucoma	Fail	1	12	8	22	18				4	0	2	2			0.6	1.2	1	1		1.2			0	0	0	0	0	No	No
109	inject W	Male	84	Left	Primary open angle glaucoma	Success	3	14	12	21	15	15					5	0	0	4	4				0.9	0.8	1.2	1.2	1.2	1.2	-10.34			No	No	No	No	No
110	inject W	Female	69	Right	Normal tension glaucoma	Success	3	12	13	10	10	12					2	0	0	0					0.3	0.5	1	1	1	1	-5.91			No	No	No	No	No
110	inject W	Female	69	Left	Normal tension glaucoma	Success	3	13	9	9	10	12					2	0	0	0					0.4	1	1	1	1	1	-3.69			No	No	No	No	No
111	inject W	Male	63	Left	Primary open angle glaucoma	Success	1	14	10	12							1	0							0.3		1.2			1.2	-13.03			No	No	No	Yes	No
112	inject W	Female	80	Right	Normal tension glaucoma	Fail	1	13	17	30	13						2	0	2						0.6	1.2	1.2	1.2		1.2				Yes	Yes	No	No	No
113	inject W	Female	68	Left	Primary open angle glaucoma	Success	6	15	13	16	18	16	16				4	0	1	1	2				0.9	1.2	1.2	1.2	1.2	1.2	0.22			No	No	No	No	No
114	iStent	Male	71	Left	Primary open angle glaucoma	Success	13	16	12	10	16	12	15	15	-1	-6.3	4	0	0	0	0	0	-4	-100	0.01	0.04		0.06	0.06	0.06				No	No	No	No	No
